# Supplementary material for: Two-Step Targeted Drug Delivery via Proteinaceous Barnase-Barstar Interface and Doxorubicin-Loaded Nano-PLGA Outperforms One-Step Strategy for Targeted Delivery to HER2-Overexpressing Cells
Source: Pharmaceutics. 2022 Dec 24;15(1):52. doi: 10.3390/pharmaceutics15010052 (PMC9861000; doi:10.3390/pharmaceutics15010052)
Supplement: Supplementary file 1 [file pharmaceutics-15-00052-s001.zip]

Archive with 1 entries (1 files):
- pharmaceutics-2082486-supplementary.pdf
